# Supplementary material for: Increased PAFAH1B3 was associated with poor prognosis and T-cell exhaustion microenvironment in hepatocellular carcinoma
Source: Discov Oncol. 2023 Dec 8;14:227. doi: 10.1007/s12672-023-00845-6 (PMC10709286; doi:10.1007/s12672-023-00845-6)
Supplement: Supplementary file 2 — Additional file2 (XLSX 15 KB) [file 12672_2023_845_MOESM2_ESM.xlsx]

## Sheet: 20nt1
Sample	PAFAH1B3				β.ACTIN
	Test.1	Test.2	Test.3	2-△Δct	Test.1	Test.2	Test.3
HCC1	32	31.67	32.13	6.69	31.85	31.52	31.98
HCC2	31.54	30.95	31.38	6.22	31.29	30.7	31.13
HCC3	31.77	31.79	32.4	6.86	31.66	31.68	32.29
HCC4	32.39	31.71	32.95	4.28	31.6	30.92	32.16
HCC5	32.55	31.02	31.41	5.33	32.07	30.54	30.93
HCC6	32.13	30.93	32.49	3.55	31.07	29.87	31.43
HCC7	31.73	32.58	31.59	4.93	31.14	31.99	31
HCC8	30.95	31.74	30.56	4.97	30.37	31.16	29.98
HCC9	31.73	32.36	31.68	6.1	31.45	32.08	31.4
HCC10	30.21	30.03	30.68	7.15	30.16	29.98	30.63
HCC11	30.85	31.36	30.97	3.97	29.95	30.46	30.07
HCC12	32.63	30.29	31.47	5.43	32.18	29.84	31.02
HCC13	32.35	32.01	30.67	4.33	31.57	31.23	29.89
HCC14	32.04	32.86	30.39	5.12	31.51	32.33	29.86
HCC15	31.05	32.14	30.93	3.92	30.13	31.22	30.01
HCC16	31.21	31.96	32.13	3.94	30.3	31.05	31.22
HCC17	31.07	30.94	31.2	5.54	30.65	30.52	30.78
HCC18	31.58	32.12	32.64	3.86	30.64	31.18	31.7
HCC19	31.78	31.3	30.47	4.79	31.15	30.67	29.84
HCC20	33.01	33.11	32.14	4.21	32.19	32.29	31.32
HCC21	32.99	30.8	31.08	4.36	32.22	30.03	30.31
HCC22	30.51	31.88	30.81	6.33	30.28	31.65	30.58
HCC23	30.98	32.15	33.12	4.02	30.1	31.27	32.24
HCC24	32.2	33.01	32.04	2.81	30.8	31.61	30.64
HCC25	30.81	33.05	31.74	4.66	30.14	32.38	31.07
HCC26	32.31	31.1	30.76	5.55	31.89	30.68	30.34
HCC27	32.08	32.84	31.78	3.76	31.1	31.86	30.8
HCC28	31.8	32.16	31.53	2.81	30.4	30.76	30.13
HCC29	32.13	33.04	31	4.36	31.36	32.27	30.23
HCC30	30.96	31.95	31.51	4.94	30.37	31.36	30.92
HCC31	30.3	30.26	31.99	5.65	29.91	29.87	31.6
HCC32	31.64	32.49	31.68	3.55	30.58	31.43	30.62
HCC33	31.06	31.12	31.89	6.46	30.86	30.92	31.69
HCC34	30.51	31.77	31.57	5.23	30.01	31.27	31.07
HCC35	32.18	32.67	32.83	4.56	31.48	31.97	32.13
HCC36	31.35	30.82	31.93	3.91	30.43	29.9	31.01
HCC37	31.49	31.22	32.02	4.35	30.72	30.45	31.25
HCC38	32.51	32.04	33.09	4.04	31.63	31.16	32.21
HCC39	30.18	31.25	32.58	6.04	29.88	30.95	32.28
HCC40	32.14	31.28	31.33	5.27	31.65	30.79	30.84
HCC41	30.94	32.36	31.06	5.73	30.57	31.99	30.69
HCC42	32.1	32.71	33.48	3.03	30.81	31.42	32.19
HCC43	31.83	30.68	31.31	4.75	31.19	30.04	30.67
HCC44	32.19	32.91	32.15	5.11	31.65	32.37	31.61
HCC45	32.23	31.44	33.23	4.12	31.38	30.59	32.38
HCC46	30.95	32.77	31.93	4.73	30.3	32.12	31.28
HCC47	30.79	30.99	30.85	5.2	30.28	30.48	30.34
HCC48	31.32	31.3	31.67	3.85	30.37	30.35	30.72
HCC49	32.21	31.24	32.06	6.27	31.97	31	31.82
HCC50	33.09	31.43	32.98	4.13	32.25	30.59	32.14
Normal1	31.23	32.97	33.04	3.52	30.16	31.9	31.97
Normal2	33.52	31.79	32.97	2.97	32.2	30.47	31.65
Normal3	33.62	31.69	32.44	2.53	32.07	30.14	30.89
Normal4	33.63	31.86	33.76	2.58	32.11	30.34	32.24
Normal5	32.88	31.87	32.92	2.5	31.31	30.3	31.35
Normal6	33.62	31.85	33.86	2.64	32.13	30.36	32.37
Normal7	31.9	33.67	33.64	2.26	30.19	31.96	31.93
Normal8	33	32.57	33.5	2.21	31.25	30.82	31.75
Normal9	32.71	32.82	32.31	2.5	31.14	31.25	30.74
Normal10	31.87	32.02	31.88	2.8	30.47	30.62	30.48
Normal11	33.22	33.17	34.24	2	31.33	31.28	32.35
Normal12	32.73	33.36	33.05	2.61	31.22	31.85	31.54
Normal13	32.09	32.63	32.69	2.31	30.41	30.95	31.01
Normal14	32.59	33.43	33.63	1.91	30.63	31.47	31.67
Normal15	31.47	31.47	31.93	2.76	30.04	30.04	30.5
Normal16	33.67	33.26	33.19	2.92	32.33	31.92	31.85
Normal17	32.83	31.84	32.24	3.06	31.55	30.56	30.96
Normal18	33.53	33.93	33.52	2.01	31.65	32.05	31.64
Normal19	32.46	33.6	33.13	3.05	31.18	32.32	31.85
Normal20	31.29	31.05	32.37	3.73	30.3	30.06	31.38
Normal21	32.25	31.69	32.2	2.11	30.44	29.88	30.39
Normal22	32.53	33.53	33.46	2.2	30.78	31.78	31.71
Normal23	33.42	32.47	34.03	2.23	31.69	30.74	32.3
Normal24	33.48	32.36	33.98	2.11	31.67	30.55	32.17
Normal25	32.29	31.27	31.92	2.78	30.88	29.86	30.51
Normal26	32.43	32.85	31.51	2.98	31.12	31.54	30.2
Normal27	31.73	31.13	32.17	3	30.42	29.82	30.86
Normal28	33.02	33.5	31.5	2.72	31.57	32.05	30.05
Normal29	31.84	34.32	31.86	1.9	29.88	32.36	29.9
Normal30	33.23	33.47	32.99	2.41	31.61	31.85	31.37
Normal31	32.47	32.21	32.86	3.27	31.29	31.03	31.68
Normal32	33.15	32.4	32.2	2.76	31.72	30.97	30.77
Normal33	31.09	31.46	32.47	3.21	29.88	30.25	31.26
Normal34	33.8	33.3	33.18	2.55	32.26	31.76	31.64
Normal35	32.6	32.67	32.79	2.4	30.97	31.04	31.16
Normal36	32.63	33.86	33.47	1.99	30.73	31.96	31.57
Normal37	33.08	33.16	33.93	2.46	31.49	31.57	32.34
Normal38	31.98	32.41	31.71	2.92	30.64	31.07	30.37
Normal39	33.78	33.28	31.77	2.67	32.31	31.81	30.3
Normal40	32.62	31.57	31.53	3.82	31.66	30.61	30.57
Normal41	31.2	32.62	31.72	3.87	30.26	31.68	30.78
Normal42	31.91	33	32.16	4.7	31.25	32.34	31.5
Normal43	30.89	30.54	33.03	4.53	30.18	29.83	32.32
Normal44	32.84	32.45	32.23	3.34	31.69	31.3	31.08
Normal45	32.72	33.04	31.82	3.96	31.82	32.14	30.92
Normal46	30.74	32.63	32.32	4.02	29.86	31.75	31.44
Normal47	32.35	32.24	32.18	3.99	31.46	31.35	31.29
Normal48	31.78	32.2	31.12	4.27	30.98	31.4	30.32
Normal49	32.83	31.62	32.86	4.05	31.96	30.75	31.99
Normal50	31.6	31.51	31.27	4.04	30.72	30.63	30.39
β.ACTIN 30.31 Gene 33.20 set as 1
