# Supplementary material for: Increased PAFAH1B3 was associated with poor prognosis and T-cell exhaustion microenvironment in hepatocellular carcinoma
Source: Discov Oncol. 2023 Dec 8;14:227. doi: 10.1007/s12672-023-00845-6 (PMC10709286; doi:10.1007/s12672-023-00845-6)
Supplement: Supplementary file 3 — Additional file3 (XLSX 20 KB) [file 12672_2023_845_MOESM3_ESM.xlsx]

## Sheet: 20nt1
Sample	HAVCR2				TIGIT				CTLA4				LAG3				PDCD1				β.ACTIN			TNM.stage	Gender	Age	AFP	Cirrhosis	HBV.infection	Recurrence	BCLC.stage	CD8+
	Test.1	Test.2	Test.3	2-△Δct	Test.1	Test.2	Test.3	2-△Δct	Test.1	Test.2	Test.3	2-△Δct	Test.1	Test.2	Test.3	2-△Δct	Test.1	Test.2	Test.3	2-△Δct	Test.1	Test.2	Test.3
HCC1	32.13	31.54	30.91	5.44	32.21	31.62	30.99	5.14	32.37	31.78	31.15	4.59	32.08	31.49	30.86	5.62	32.39	31.8	31.17	4.53	31.68	31.09	30.46	Stage III/IV	Male	45	360	Non-Cirrhosis	HBV	Yes	C/D	97
HCC2	31.66	33.95	32.38	2.37	30.37	32.66	31.09	5.79	30.6	32.89	31.32	4.94	30.32	32.61	31.04	5.99	30.39	32.68	31.11	5.69	30.01	32.3	30.73	Stage I/II	Female	62	851	Non-Cirrhosis	HBV	No	A/B	123
HCC3	30.7	30.75	32.36	4.98	30.72	30.77	32.38	4.91	30.98	31.03	32.64	4.11	30.8	30.85	32.46	4.65	31.08	31.13	32.74	3.84	30.13	30.18	31.79	Stage III/IV	Female	75	48	Non-Cirrhosis	HBV	Yes	C/D	94
HCC4	32.76	31.74	31.05	5.57	32.86	31.84	31.15	5.2	33.05	32.03	31.34	4.55	33.16	32.14	31.45	4.23	33.09	32.07	31.38	4.45	32.35	31.33	30.64	Stage III/IV	Female	75	37	Non-Cirrhosis	HBV	Yes	C/D	86
HCC5	30.72	31.3	32.1	6.25	30.88	31.46	32.26	5.56	31.13	31.71	32.51	4.68	30.91	31.49	32.29	5.48	30.92	31.5	32.3	5.41	30.47	31.05	31.85	Stage III/IV	Male	42	41	Non-Cirrhosis	HBV	No	C/D	119
HCC6	31.97	33.02	32.84	1.76	30.99	32.04	31.86	3.48	31.35	32.4	32.22	2.71	30.88	31.93	31.75	3.75	31.42	32.47	32.29	2.58	29.9	30.95	30.77	Stage III/IV	Male	69	31	Non-Cirrhosis	HBV	No	C/D	97
HCC7	32	32.69	31.97	5.83	32.2	32.89	32.17	5.05	32.51	33.2	32.48	4.07	32.3	32.99	32.27	4.74	32.5	33.19	32.47	4.1	31.65	32.34	31.62	Stage III/IV	Male	76	36	Non-Cirrhosis	HBV	Yes	C/D	81
HCC8	32.25	32.7	31.47	3.08	32.05	32.5	31.27	3.54	32.65	33.1	31.87	2.33	31.67	32.12	30.89	4.6	32.56	33.01	31.78	2.48	30.98	31.43	30.2	Stage I/II	Female	64	39	Non-Cirrhosis	HBV	No	A/B	79
HCC9	32.97	31.34	32.85	3.2	32.72	31.09	32.6	3.82	32.79	31.16	32.67	3.64	32.53	30.9	32.41	4.36	32.8	31.17	32.68	3.6	31.76	30.13	31.64	Stage III/IV	Male	67	620	Non-Cirrhosis	HBV	Yes	C/D	125
HCC10	33.57	32.67	31.53	3.14	33.15	32.25	31.11	4.19	33.28	32.38	31.24	3.85	32.88	31.98	30.84	5.07	33.04	32.14	31	4.54	32.33	31.43	30.29	Stage III/IV	Male	67	140	Non-Cirrhosis	HBV	No	A/B	86
HCC11	32.94	32.55	34.44	1.76	32.55	32.16	34.05	2.31	31.8	31.41	33.3	3.9	31.82	31.43	33.32	3.83	31.53	31.14	33.03	4.7	30.87	30.48	32.37	Stage III/IV	Female	75	48	Non-Cirrhosis	HBV	No	A/B	80
HCC12	35.27	33.94	34.97	0.91	35.2	33.87	34.9	0.95	34.4	33.07	34.1	1.66	34.09	32.76	33.79	2.06	33.12	31.79	32.82	4.03	32.24	30.91	31.94	Stage I/II	Female	56	243	Non-Cirrhosis	NO	No	A/B	75
HCC13	33.44	32.98	31.1	3.53	32.85	32.39	30.51	5.32	33.32	32.86	30.98	3.85	32.83	32.37	30.49	5.39	32.92	32.46	30.58	5.06	32.37	31.91	30.03	Stage III/IV	Female	77	303	Non-Cirrhosis	HBV	No	C/D	99
HCC14	30.86	32.06	32.74	3.77	30.26	31.46	32.14	5.68	30.62	31.82	32.5	4.45	30.08	31.28	31.96	6.46	30.33	31.53	32.21	5.42	29.88	31.08	31.76	Stage III/IV	Female	74	922	Cirrhosis	HBV	No	C/D	81
HCC15	34.9	35.16	34.29	0.99	33.44	33.7	32.83	2.73	34.58	34.84	33.97	1.24	34.53	34.79	33.92	1.28	33.48	33.74	32.87	2.66	32	32.26	31.39	Stage I/II	Male	61	310	Non-Cirrhosis	HBV	No	A/B	119
HCC16	33.35	34.16	31.78	1.99	32.52	33.33	30.95	3.53	32.63	33.44	31.06	3.28	33.52	34.33	31.95	1.77	32.34	33.15	30.77	3.99	31.45	32.26	29.88	Stage I/II	Male	66	45	Non-Cirrhosis	HBV	No	A/B	67
HCC17	31.43	32.79	32.02	3.5	31.93	33.29	32.52	2.48	32.28	33.64	32.87	1.94	31.12	32.48	31.71	4.35	31.85	33.21	32.44	2.62	30.35	31.71	30.94	Stage III/IV	Male	54	93	Non-Cirrhosis	HBV	Yes	C/D	131
HCC18	35.4	36.55	35.47	0.2	31.42	32.57	31.49	3.15	32.87	34.02	32.94	1.16	32.64	33.79	32.71	1.36	31.98	33.13	32.05	2.15	30.19	31.34	30.26	Stage I/II	Male	70	2276	Non-Cirrhosis	HBV	No	A/B	112
HCC19	31.42	32.92	32.24	2.71	30.77	32.27	31.59	4.26	31.03	32.53	31.85	3.55	30.92	32.42	31.74	3.83	31.09	32.59	31.91	3.42	29.97	31.47	30.79	Stage III/IV	Female	68	256	Cirrhosis	HBV	No	C/D	122
HCC20	33.06	34.99	33.28	1.06	31.26	33.19	31.48	3.68	31.36	33.29	31.58	3.44	32.26	34.19	32.48	1.84	31.76	33.69	31.98	2.61	30.25	32.18	30.47	Stage III/IV	Male	60	72	Non-Cirrhosis	HBV	No	A/B	77
HCC21	33.58	33.63	33.7	1.79	32.44	32.49	32.56	3.94	33.26	33.31	33.38	2.24	33.5	33.55	33.62	1.89	33.02	33.07	33.14	2.63	31.53	31.58	31.65	Stage III/IV	Male	50	31	Cirrhosis	HBV	No	A/B	89
HCC22	32.34	31.47	31.21	2.91	31.31	30.44	30.18	5.93	32.03	31.16	30.9	3.61	31.7	30.83	30.57	4.53	31.87	31	30.74	4.03	30.99	30.12	29.86	Stage I/II	Female	45	1771	Non-Cirrhosis	HBV	No	C/D	97
HCC23	34.05	33.5	34.06	1.17	32.15	31.6	32.16	4.37	32.55	32	32.56	3.32	33.1	32.55	33.11	2.26	32.85	32.3	32.86	2.7	31.39	30.84	31.4	Stage III/IV	Male	52	713	Cirrhosis	HBV	No	C/D	79
HCC24	33.37	34.06	33.16	2.14	32.03	32.72	31.82	5.44	32.54	33.23	32.33	3.82	32.89	33.58	32.68	2.98	32.16	32.85	31.95	4.95	31.58	32.27	31.37	Stage III/IV	Male	51	61	Cirrhosis	HBV	No	A/B	80
HCC25	32.96	34.34	33.06	1.32	31.87	33.25	31.97	2.81	33.5	34.88	33.6	0.91	30.81	32.19	30.91	5.86	31.82	33.2	31.92	2.9	30.47	31.85	30.57	Stage III/IV	Female	59	133	Cirrhosis	HBV	Yes	C/D	98
HCC26	33.47	31.84	33.64	2.86	32.98	31.35	33.15	4.03	33	31.37	33.17	3.98	33.41	31.78	33.58	2.99	32.85	31.22	33.02	4.42	32.1	30.47	32.27	Stage III/IV	Male	51	425	Non-Cirrhosis	HBV	No	A/B	92
HCC27	31	33	32.99	4.07	30.61	32.61	32.6	5.37	31.6	33.6	33.59	2.69	30.85	32.85	32.84	4.54	31.29	33.29	33.28	3.33	30.14	32.14	32.13	Stage III/IV	Male	72	44	Cirrhosis	HBV	Yes	C/D	92
HCC28	34.38	35.21	34.9	0.33	31.1	31.93	31.62	3.2	33.03	33.86	33.55	0.84	32.07	32.9	32.59	1.64	31.61	32.44	32.13	2.25	29.89	30.72	30.41	Stage I/II	Male	56	31	Non-Cirrhosis	HBV	No	A/B	47
HCC29	34.06	34.91	33.65	1	32.4	33.25	31.99	3.15	32.84	33.69	32.43	2.33	33.57	34.42	33.16	1.4	32.49	33.34	32.08	2.97	31.17	32.02	30.76	Stage I/II	Male	38	965	Cirrhosis	HBV	No	C/D	38
HCC30	30.81	32.67	31.02	3.66	29.81	31.67	30.02	7.3	30.34	32.2	30.55	5.06	30.22	32.08	30.43	5.52	30.38	32.24	30.59	4.93	29.79	31.65	30	Stage III/IV	Female	52	33	Non-Cirrhosis	NO	No	A/B	94
HCC31	32.68	31.76	31.63	2.98	31.73	30.81	30.68	5.78	31.69	30.77	30.64	5.94	31.98	31.06	30.93	4.85	32.54	31.62	31.49	3.29	31.37	30.45	30.32	Stage III/IV	Male	64	301	Cirrhosis	HBV	Yes	C/D	93
HCC32	34.24	34.15	32.47	1.98	33.04	32.95	31.27	4.55	33.35	33.26	31.58	3.69	34.51	34.42	32.74	1.65	33.41	33.32	31.64	3.53	32.34	32.25	30.57	Stage III/IV	Male	68	35	Cirrhosis	HBV	No	C/D	106
HCC33	32.01	32.7	32.04	4.4	31.25	31.94	31.28	7.46	31.23	31.92	31.26	7.55	31.52	32.21	31.55	6.17	31.81	32.5	31.84	5.07	31.26	31.95	31.29	Stage III/IV	Male	73	31	Non-Cirrhosis	HBV	No	A/B	120
HCC34	31.91	31.35	32.43	3.86	31.16	30.6	31.68	6.52	31.21	30.65	31.73	6.26	31.62	31.06	32.14	4.73	31.66	31.1	32.18	4.61	30.97	30.41	31.49	Stage III/IV	Female	52	55	Non-Cirrhosis	HBV	Yes	A/B	98
HCC35	31.7	32	33.93	2.01	30.61	30.91	32.84	4.29	30.9	31.2	33.13	3.5	32.38	32.68	34.61	1.26	31.17	31.47	33.4	2.9	29.82	30.12	32.05	Stage III/IV	Male	58	64	Non-Cirrhosis	HBV	No	A/B	91
HCC36	33.93	32.96	34.38	0.89	31.82	30.85	32.27	3.83	32.24	31.27	32.69	2.87	33.38	32.41	33.83	1.3	32.67	31.7	33.12	2.13	30.87	29.9	31.32	Stage III/IV	Male	80	87	Cirrhosis	NO	No	A/B	20
HCC37	34.16	31.91	34.3	1.72	32.8	30.55	32.94	4.42	33.56	31.31	33.7	2.6	33.78	31.53	33.92	2.24	32.54	30.29	32.68	5.27	32.05	29.8	32.19	Stage I/II	Male	53	61	Cirrhosis	NO	No	A/B	31
HCC38	32.81	31.64	31.92	3.7	32.04	30.87	31.15	6.3	32.13	30.96	31.24	5.95	32.77	31.6	31.88	3.82	32.88	31.71	31.99	3.54	31.81	30.64	30.92	Stage III/IV	Male	58	32	Cirrhosis	NO	No	A/B	91
HCC39	33.65	33.12	33.47	1.59	31.91	31.38	31.73	5.33	32.5	31.97	32.32	3.52	33.22	32.69	33.04	2.14	32.48	31.95	32.3	3.59	31.43	30.9	31.25	Stage III/IV	Female	60	44	Non-Cirrhosis	HBV	Yes	A/B	125
HCC40	32.69	33.09	33.02	4.47	32.75	33.15	33.08	4.3	33.08	33.48	33.41	3.4	32.62	33.02	32.95	4.7	33.15	33.55	33.48	3.24	31.96	32.36	32.29	Stage III/IV	Male	48	1771	Non-Cirrhosis	HBV	No	A/B	94
HCC41	31.95	31.21	32.23	4.21	32.01	31.27	32.29	4.02	32.52	31.78	32.8	2.83	32.45	31.71	32.73	2.97	32.4	31.66	32.68	3.08	31.13	30.39	31.41	Stage III/IV	Female	62	2028	Non-Cirrhosis	HBV	Yes	A/B	109
HCC42	32.25	32.67	30.82	3.84	32.99	33.41	31.56	2.3	32.81	33.23	31.38	2.6	32.3	32.72	30.87	3.71	33.18	33.6	31.75	2.02	31.3	31.72	29.87	Stage I/II	Male	59	146	Non-Cirrhosis	HBV	No	A/B	47
HCC43	33.29	31.89	33.32	3.59	32.54	31.14	32.57	6.04	32.51	31.11	32.54	6.13	33.05	31.65	33.08	4.23	33.27	31.87	33.3	3.64	32.24	30.84	32.27	Stage III/IV	Male	67	43	Cirrhosis	NO	No	A/B	107
HCC44	32.36	31.53	31.56	5.11	31.86	31.03	31.06	7.19	31.95	31.12	31.15	6.76	32.33	31.5	31.53	5.21	32.35	31.52	31.55	5.14	31.82	30.99	31.02	Stage III/IV	Male	51	1408	Non-Cirrhosis	HBV	No	A/B	116
HCC45	32.17	32.15	32.21	5.37	32.5	32.48	32.54	4.27	32.86	32.84	32.9	3.31	32.62	32.6	32.66	3.93	32.85	32.83	32.89	3.33	31.7	31.68	31.74	Stage III/IV	Male	60	46	Non-Cirrhosis	HBV	No	C/D	75
HCC46	31.57	31.87	32.27	4.63	32.11	32.41	32.81	3.18	31.53	31.83	32.23	4.75	31.99	32.29	32.69	3.47	32.54	32.84	33.24	2.37	30.89	31.19	31.59	Stage III/IV	Female	68	36	Non-Cirrhosis	HBV	No	C/D	43
HCC47	30.63	32.85	32.39	5.4	31.22	33.44	32.98	3.57	30.41	32.63	32.17	6.29	31.07	33.29	32.83	3.97	30.86	33.08	32.62	4.59	30.17	32.39	31.93	Stage III/IV	Female	64	68	Cirrhosis	HBV	Yes	C/D	93
HCC48	32.02	32.87	32.85	4.22	32.99	33.84	33.82	2.16	32.62	33.47	33.45	2.78	31.84	32.69	32.67	4.8	32.74	33.59	33.57	2.57	31.21	32.06	32.04	Stage III/IV	Female	43	67	Cirrhosis	HBV	Yes	C/D	79
HCC49	30.26	32.02	32.05	6.49	30.47	32.23	32.26	5.61	30.04	31.8	31.83	7.57	30.29	32.05	32.08	6.36	30.42	32.18	32.21	5.8	30.07	31.83	31.86	Stage I/II	Female	49	208	Non-Cirrhosis	HBV	No	A/B	73
HCC50	30.84	32.34	31.54	3.82	31.08	32.58	31.78	3.23	31.03	32.53	31.73	3.34	30.91	32.41	31.61	3.63	30.97	32.47	31.67	3.49	29.88	31.38	30.58	Stage III/IV	Male	74	59	Non-Cirrhosis	HBV	No	C/D	50
β.ACTIN 30.31 Gene 33.20 set as 1
